# Supplementary material for: Multinational Survey on the Symptom Approach to Diagnosis and Therapy Adopted by Physicians in the Treatment of Gastrointestinal Sarcoidosis
Source: J Clin Med. 2025 Nov 20;14(22):8231. doi: 10.3390/jcm14228231 (PMC12653548; doi:10.3390/jcm14228231)
Supplement: Supplementary file 1 [file jcm-14-08231-s001.zip]

Archive with 1 entries (1 files):
- jcm-3856212-supplementary.pdf
